# Supplementary material for: Supra-biomimetic Impact-Resistant Composites via Harnessing Macro–Microscale Competition
Source: Research (Wash D C). 2026 Jul 10;9:1358. doi: 10.34133/research.1358 (PMC13351122; doi:10.34133/research.1358)
Supplement: Supplementary 1 — Figs. S1 to S24 Tables S1 to S5 Movies S1 to S4 [file research.1358.f1.zip]

Archive with 29 entries (29 files):
- Fig. S1.tif
- Fig. S10.tif
- Fig. S11.tif
- Fig. S12.tif
- Fig. S13.tif
- Fig. S14.tif
- Fig. S15.tif
- Fig. S16.tif
- Fig. S17.tif
- Fig. S18.tif
- Fig. S19.tif
- Fig. S2.tif
- Fig. S20.tif
- Fig. S21.tif
- Fig. S22.tif
- Fig. S23.tif
- Fig. S24.tif
- Fig. S3.tif
- Fig. S4.tif
- Fig. S5.tif
- Fig. S6.tif
- Fig. S7.tif
- Fig. S8.tif
- Fig. S9.tif
- Movie 1.mp4
- Movie 2.mp4
- Movie 3.mp4
- Movie 4.mp4
- Supplementary materials-revised-.pdf
